# Supplementary material for: Intake of Antioxidant Vitamins and Minerals in Relation to Body Composition, Skin Hydration and Lubrication in Young Women
Source: Antioxidants (Basel). 2021 Jul 12;10(7):1110. doi: 10.3390/antiox10071110 (PMC8301013; doi:10.3390/antiox10071110)
Supplement: Supplementary file 1 [file antioxidants-10-01110-s001.zip]

Archive with 1 entries (1 files):
- antioxidants-1269588-supplementary.pdf
